# Supplementary material for: ABCG5 and ABCG8 Are Involved in Vitamin K Transport
Source: Nutrients. 2023 Feb 16;15(4):998. doi: 10.3390/nu15040998 (PMC9966996; doi:10.3390/nu15040998)
Supplement: Supplementary file 1 [file nutrients-15-00998-s001.zip]

Archive with 1 entries (1 files):
- nutrients-2225101-supplementary.pdf
